# Supplementary material for: circDCUN1D4 suppresses tumor metastasis and glycolysis in lung adenocarcinoma by stabilizing TXNIP expression
Source: Mol Ther Nucleic Acids. 2020 Nov 17;23:355–68. doi: 10.1016/j.omtn.2020.11.012 (PMC7779544; doi:10.1016/j.omtn.2020.11.012)
Supplement: Data S1. Fold enrichment of 152 circRNA in HuR CLIP [file mmc2.xlsx]

## Sheet: Sheet1
circRNA	Fold Enrich.	# HuR Tags from PAR CLIP	Circular RNA Coordinates	best_transcript	GeneSymbol	Genomic Length	Transcript Length
hsa_circ_0001212	234.157	0	chr22:24056373-24057381	NR_024448	GUSBP11	1008	342
hsa_circ_0002343	91.857	4	chr1:235643369-235658138	uc001hxc.2	B3GALNT2	14769	539
hsa_circ_0007386	72.8237	1	chr2:36668400-36669878	uc002rpd.3	CRIM1	1478	364
hsa_circ_0007928	47.707	3	chr4:52729602-52752804	uc003gze.3	DCUN1D4	23202	389
hsa_circ_0012265	47.5737	6	chr1:46105881-46120991	uc001coq.3	GPBP1L1	15110	684
hsa_circ_0001030	33.9737	2	chr2:72958135-72960247	uc002sij.2	EXOC6B	2112	185
hsa_circ_0004273	32.3237	4	chr17:60111147-60112969	uc002izo.3	MED13	1822	344
hsa_circ_0004711	31.9237	0	chr13:42385360-42393522	uc001uyj.3	KIAA0564	8162	363
hsa_circ_0069399	31.707	0	chr4:36230203-36231267	uc003gsq.2	ARAP2	1064	1064
hsa_circ_0004279	31.557	2	chr15:41377566-41379880	uc001zni.3	INO80	2314	336
hsa_circ_0079619	31.5237	1	chr7:24663284-24681487	uc003swx.3	MPP6	18203	272
hsa_circ_0004587	31.0404	1	chr6:158994451-159010814	uc003qrj.1	TMEM181	16363	484
hsa_circ_0007196	31.0237	3	chr3:50144199-50147121	uc011bdj.2	RBM5	2922	423
hsa_circ_0000545	30.6904	0	chr14:68228082-68229536	uc001xka.2	ZFYVE26	1454	577
hsa_circ_0016979	29.9904	4	chr1:233353644-233372726	uc009xfv.1	PCNXL2	19082	469
hsa_circ_0009117	29.0237	14	chr1:8555122-8674745	uc001ape.3	RERE	119623	708
hsa_circ_0001667	28.757	3	chr7:810107-814799	uc003sjb.2	HEATR2	4692	456
hsa_circ_0011218	28.4904	4	chr1:31413997-31414970	uc001bsf.1	PUM1	973	248
hsa_circ_0002454	28.3237	1	chr1:65830317-65831879	uc001dcc.1	DNAJC6	1562	350
hsa_circ_0003222	27.9904	6	chr12:50848096-50855130	uc009zlr.1	LARP4	7034	317
hsa_circ_0067492	27.357	0	chr3:136699307-136714398	uc003eri.2	IL20RB	15091	737
hsa_circ_0006553	27.2237	0	chr2:242346951-242350545	uc002wbi.2	FARP2	3594	177
hsa_circ_0010440	26.6237	2	chr1:21076215-21076375	uc001bdv.1	HP1BP3	160	160
hsa_circ_0047700	26.407	2	chr18:48444479-48458730	uc002ley.3	ME2	14251	787
hsa_circ_0004369	25.3904	1	chrX:149983334-149984551	uc004fek.3	CD99L2	1217	159
hsa_circ_0001513	25.0904	5	chr5:96314841-96322374	uc003kmv.1	LNPEP	7533	1112
hsa_circ_0054970	24.0904	0	chr2:65228581-65231149	uc010ypz.2	SLC1A4	2568	106
hsa_circ_0075410	23.857	0	chr6:304627-311962	uc003msy.1	DUSP22	7335	117
hsa_circ_0003048	22.9237	2	chr16:70796442-70796928	uc002ezm.3	VAC14	486	211
hsa_circ_0040827	22.9237	0	chr16:88066714-88071617	uc002fkp.3	BANP	4903	248
hsa_circ_0008234	22.457	3	chr3:71090478-71102924	uc003doq.1	FOXP1	12446	587
hsa_circ_0002965	22.1237	1	chr8:141582910-141595410	uc003yvn.3	EIF2C2	12500	314
hsa_circ_0025201	22.0899	0	chr12:6646474-6646556	uc001qop.1	GAPDH	82	82
hsa_circ_0062022	21.4404	2	chr21:46945730-46957922	uc002zhl.2	SLC19A1	12192	1342
hsa_circ_0022537	21.4237	0	chr11:62594626-62595103	uc001nvh.3	STX5	477	198
hsa_circ_0002374	20.757	0	chr2:122260742-122287901	uc002tnc.3	CLASP1	27159	517
hsa_circ_0007676	20.257	2	chr4:83867410-83900159	uc003hnx.3	LIN54	32749	484
hsa_circ_0009581	19.5904	3	chr1:8555122-8601377	uc001ape.3	RERE	46255	379
hsa_circ_0009792	19.5904	0	chr1:11181302-11182183	uc001asc.3	MTOR	881	271
hsa_circ_0020048	19.457	2	chr10:114724314-114799885	uc021pyn.1	TCF7L2	75571	171
hsa_circ_0002350	19.0237	0	chr11:3752620-3752808	uc001lyh.3	NUP98	188	188
hsa_circ_0087862	18.8904	5	chr9:110068659-110081160	uc011lwa.2	RAD23B	12501	453
hsa_circ_0024731	18.5904	0	chr11:123489400-123489932	uc001pyw.2	GRAMD1B	532	226
hsa_circ_0005442	17.9404	4	chr2:36623756-36749456	uc002rpd.3	CRIM1	125700	2097
hsa_circ_0000235	17.6904	0	chr10:35805450-35819171	uc001iyv.4	CCNY	13721	315
hsa_circ_0001739	17.357	0	chr7:111926927-111927129	uc003vgd.3	ZNF277	202	202
hsa_circ_0046600	16.9237	0	chr17:80962990-80992975	uc002kgf.1	B3GNTL1	29985	227
hsa_circ_0032253	16.8844	5	chr14:67431907-67490392	uc001xiw.3	GPHN	58485	178
hsa_circ_0008121	16.757	0	chr7:73122918-73123452	uc003tyx.3	STX1A	534	178
hsa_circ_0056586	16.3574	0	chr2:136467002-136467801	uc010zbh.2	R3HDM1	799	277
hsa_circ_0001402	14.292	0	chr4:38091552-38104778	uc010ifd.3	TBC1D1	13226	507
hsa_circ_0087302	13.528	1	chr9:82319697-82324614	uc004alf.3	TLE4	4917	731
hsa_circ_0042458	13.266	5	chr17:20910208-20914622	uc002gyl.4	USP22	4414	378
hsa_circ_0002909	12.5873	5	chr1:28800065-28800663	uc001bpx.3	PHACTR4	598	598
hsa_circ_0032506	12.3591	4	chr14:73637504-73640415	uc001xnr.3	PSEN1	2911	393
hsa_circ_0036117	12.0678	0	chr15:71433787-71549054	uc002atb.1	THSD4	115267	1094
hsa_circ_0024609	11.417	9	chr11:120276826-120302620	uc021qrm.1	ARHGEF12	25794	892
hsa_circ_0025202	11.0785	0	chr12:6646474-6647162	uc001qop.1	GAPDH	688	495
hsa_circ_0054144	10.9573	3	chr2:38812785-38818790	uc021vgb.1	HNRPLL	6005	357
hsa_circ_0072255	10.137	6	chr5:37326002-37328522	uc003jkt.1	NUP155	2520	278
hsa_circ_0003856	9.99038	0	chr15:85657103-85658718	uc002blh.3	PDE8A	1615	214
hsa_circ_0008604	9.98839	1	chr17:30498061-30503232	uc002hgv.3	RHOT1	5171	292
hsa_circ_0051899	9.73109	0	chr19:49994035-49994121	uc002pny.3	RPL13A	86	86
hsa_circ_0008310	9.59038	2	chr17:7849045-7849304	uc002gjr.3	CNTROB	259	259
hsa_circ_0002692	9.52371	3	chr5:72157634-72161556	uc003kcg.4	TNPO1	3922	241
hsa_circ_0007580	9.44163	1	chr17:64728805-64738878	uc002jfo.1	PRKCA	10073	606
hsa_circ_0036005	9.29856	0	chr15:67004005-67008836	uc002aqf.3	SMAD6	4831	135
hsa_circ_0006276	8.78243	3	chr10:75156276-75160615	uc009xre.3	ANXA7	4339	436
hsa_circ_0043428	8.77244	3	chr17:37579579-37584043	uc002hru.2	MED1	4464	446
hsa_circ_0075303	8.75682	1	chr5:179146668-179146782	uc003mkk.3	CANX	114	114
hsa_circ_0085133	8.72371	1	chr8:101716524-101717901	uc003yjt.1	PABPC1	1377	310
hsa_circ_0000651	8.59994	1	chr15:90982563-90986710	uc002bpl.1	IQGAP1	4147	446
hsa_circ_0007612	8.30816	4	chr7:103777227-103805730	uc003vcb.3	ORC5	28503	272
hsa_circ_0008923	8.23088	4	chr3:128525214-128526514	uc003eks.1	RAB7A	1300	348
hsa_circ_0008016	7.41778	0	chr8:38287199-38287466	uc003xlp.3	FGFR1	267	267
hsa_circ_0004426	7.34138	3	chr12:24985656-24989530	uc001rgc.3	BCAT1	3874	227
hsa_circ_0086490	7.10947	2	chr9:20360739-20365742	uc011lne.1	MLLT3	5003	306
hsa_circ_0049201	7.05644	2	chr19:10254441-10254663	uc002mng.3	DNMT1	222	222
hsa_circ_0072547	7.03402	3	chr5:56542126-56546968	uc021xyv.1	GPBP1	4842	682
hsa_circ_0031132	6.99732	0	chr14:21464367-21464870	uc001vym.3	METTL17	503	269
hsa_circ_0000384	6.86788	7	chr12:27867712-27877119	uc001rih.3	MRPS35	9407	410
hsa_circ_0018736	6.76618	1	chr10:73956568-73963282	uc001jsr.2	ASCC1	6714	277
hsa_circ_0003478	6.68722	0	chr2:47202111-47206046	uc002rvm.3	TTC7A	3935	247
hsa_circ_0002017	6.35704	1	chr2:36623756-36623930	uc002rpd.3	CRIM1	174	174
hsa_circ_0023180	6.25446	2	chr11:68115314-68125315	uc001ont.3	LRP5	10001	595
hsa_circ_0001355	6.1618	2	chr3:157839891-157841780	uc003fbt.3	RSRC1	1889	322
hsa_circ_0005873	6.12371	1	chr3:197597030-197602646	uc003fyk.2	LRCH3	5616	4570
hsa_circ_0003266	6.0948	1	chr3:66501982-66512933	uc003dmx.3	LRIG1	10951	147
hsa_circ_0082352	6.06611	11	chr7:129821462-129832663	uc003vpn.2	TMEM209	11201	547
hsa_circ_0000257	5.94207	5	chr10:103916775-103917971	uc001kuo.2	NOLC1	1196	487
hsa_circ_0082628	5.63674	9	chr7:138761031-138764989	uc003vun.3	ZC3HAV1	3958	1000
hsa_circ_0060262	5.53257	2	chr20:35832287-35838568	uc010gfw.2	RPN2	6281	507
hsa_circ_0002867	5.47453	13	chr2:200245086-200298237	uc002uuy.2	SATB2	53151	428
hsa_circ_0006436	5.46432	1	chr19:2137725-2138713	uc002luy.3	AP3D1	988	177
hsa_circ_0026652	4.95501	7	chr12:53856276-53862616	uc001sdk.4	PCBP2	6340	378
hsa_circ_0008934	4.86874	2	chr8:131164981-131193126	uc003ysz.2	ASAP1	28145	550
hsa_circ_0004315	4.76429	1	chr16:74491771-74493687	uc002fcw.4	GLG1	1916	229
hsa_circ_0001360	4.73201	1	chr3:169863210-169867032	uc003fgm.2	PHC3	3822	258
hsa_circ_0042823	4.6861	1	chr17:28011580-28022541	uc002heo.1	SSH2	10961	187
hsa_circ_0007275	4.62946	2	chr16:2312278-2313288	uc002cpt.3	RNPS1	1010	449
hsa_circ_0015787	4.61516	0	chr1:197586788-197614873	uc001gue.3	DENND1B	28085	266
hsa_circ_0034325	4.51429	0	chr15:31947298-31949280	uc001zfr.3	OTUD7A	1982	1982
hsa_circ_0001727	4.49038	7	chr7:99621041-99621930	uc003usk.1	ZKSCAN1	889	668
hsa_circ_0008648	4.4818	6	chr11:94554695-94564707	uc001pfb.3	AMOTL1	10012	527
hsa_circ_0002560	4.42643	3	chr18:39595439-39609405	uc002lap.3	PIK3C3	13966	382
hsa_circ_0026143	4.09436	0	chr12:49722709-49723237	uc001rtx.4	TROAP	528	273
hsa_circ_0048259	4.06962	0	chr19:1510148-1510916	uc010dsl.2	ADAMTSL5	768	335
hsa_circ_0060461	4.01799	5	chr20:42331129-42331543	uc002xlb.1	MYBL2	414	414
hsa_circ_0007372	3.9993	2	chr11:118422500-118430579	uc001pto.2	IFT46	8079	860
hsa_circ_0006517	3.99772	2	chr3:188202379-188242575	uc003frt.3	LPP	40196	236
hsa_circ_0091331	3.95669	1	chrX:109310574-109352374	uc004eom.3	TMEM164	41800	117
hsa_circ_0028602	3.92341	1	chr12:117273764-117274087	uc001twc.4	RNFT2	323	168
hsa_circ_0084137	3.89585	0	chr8:42720558-42729149	uc003xpm.3	RNF170	8591	259
hsa_circ_0004004	3.87863	1	chr5:172359438-172362313	uc003mby.4	ERGIC1	2875	224
hsa_circ_0028864	3.78286	0	chr12:120636920-120637008	uc001txp.3	RPLP0	88	88
hsa_circ_0040921	3.73908	1	chr16:89337224-89341599	uc002fmx.1	ANKRD11	4375	336
hsa_circ_0067716	3.70065	2	chr3:149563797-149589941	uc003exn.4	RNF13	26144	337
hsa_circ_0009104	3.6963	6	chr14:51710573-51716483	uc001wza.4	TMX1	5910	512
hsa_circ_0001535	3.67035	2	chr5:137320945-137324004	uc003lbz.2	FAM13B	3059	331
hsa_circ_0007733	3.47104	0	chrX:117788564-117788924	uc004eqq.2	DOCK11	360	274
hsa_circ_0002846	3.42339	0	chr1:178252698-178269253	uc009wxb.2	RASAL2	16555	255
hsa_circ_0044301	3.39209	2	chr17:45741524-45742524	uc002ilt.1	KPNB1	1000	213
hsa_circ_0002303	3.25568	1	chr9:128246721-128268696	uc010mxa.3	MAPKAP1	21975	249
hsa_circ_0007503	3.25269	8	chr10:28872327-28884970	uc001iuh.3	WAC	12643	645
hsa_circ_0036621	3.17558	0	chr15:85619092-85626875	uc002blh.3	PDE8A	7783	201
hsa_circ_0001917	3.15993	3	chrX:41519691-41530783	uc004dfk.4	CASK	11092	402
hsa_circ_0082356	3.09291	11	chr7:129824023-129832663	uc003vpn.2	TMEM209	8640	450
hsa_circ_0001279	3.03639	1	chr3:33109721-33110462	uc003cfh.1	GLB1	741	212
hsa_circ_0007542	3.02711	4	chr17:29483000-29497015	uc002hge.2	NF1	14015	526
hsa_circ_0046435	2.90612	9	chr17:80540616-80545148	uc002kfm.1	FOXK2	4532	877
hsa_circ_0025513	2.79144	1	chr12:14609494-14610229	uc001rby.4	ATF7IP	735	163
hsa_circ_0029426	2.78726	0	chr12:131357380-131357465	uc001uir.3	RAN	85	85
hsa_circ_0089172	2.78213	1	chr9:134049441-134053797	uc004caf.1	NUP214	4356	526
hsa_circ_0004503	2.72885	5	chr5:138979956-139003046	uc003leq.3	UBE2D2	23090	374
hsa_circ_0079617	2.70042	12	chr7:24659670-24720139	uc003swx.3	MPP6	60469	1617
hsa_circ_0020816	2.67353	13	chr11:2972488-3000467	uc010qxn.2	NAP1L4	27979	1139
hsa_circ_0002056	2.62718	0	chr17:62782684-62793527	uc002jev.3	PLEKHM1P	10843	562
hsa_circ_0051042	2.62356	4	chr19:40327195-40328483	uc002omo.2	FBL	1288	246
hsa_circ_0008052	2.58583	0	chr16:27712909-27720241	uc002dow.3	KIAA0556	7332	426
hsa_circ_0006392	2.56447	2	chr19:3425103-3435205	uc002lxo.3	NFIC	10102	396
hsa_circ_0028048	2.4206	1	chr12:108138319-108140201	uc001tmp.3	PRDM4	1882	269
hsa_circ_0003258	2.39876	1	chr17:47388673-47389404	uc002iou.4	ZNF652	731	261
hsa_circ_0000280	2.34935	0	chr11:18312988-18314523	uc001mod.1	HPS5	1535	656
hsa_circ_0003270	2.23805	2	chr9:128099296-128099870	uc004bps.3	GAPVD1	574	449
hsa_circ_0003693	2.19583	2	chr1:145594038-145595220	uc001eog.3	POLR3C	1182	302
hsa_circ_0062239	2.14114	2	chr22:19363153-19365589	uc011agx.1	HIRA	2436	360
hsa_circ_0000182	2.1345	3	chr1:213037066-213058738	uc001hjt.3	FLVCR1	21672	458
hsa_circ_0006758	2.12054	2	chr1:165859440-165860559	uc001gdp.3	UCK2	1119	257
hsa_circ_0086694	2.10091	0	chr9:33932559-33933626	uc011loc.1	UBAP2	1067	206
hsa_circ_0049998	2.05357	0	chr19:17626981-17628659	uc002ngw.3	PGLS	1678	351
hsa_circ_0033408	2.02989	14	chr14:102842986-102931626	uc010txx.2	TECPR2	88640	3861
hsa_circ_0004228	2.02241	0	chr4:5664833-5667376	uc003gij.3	EVC2	2543	275
