# Supplementary material for: circDCUN1D4 suppresses tumor metastasis and glycolysis in lung adenocarcinoma by stabilizing TXNIP expression
Source: Mol Ther Nucleic Acids. 2020 Nov 17;23:355–68. doi: 10.1016/j.omtn.2020.11.012 (PMC7779544; doi:10.1016/j.omtn.2020.11.012)
Supplement: Data S2. 661 genes altered by circDCUN1D4 [file mmc3.xlsx]

## Sheet: Sheet1
661 genes altered by circDCUN1D4
GeneSymbol	GeneName	Regulation	log2FC
RSAD2	radical S-adenosyl methionine domain containing 2	up	5.11971
XAF1	XIAP associated factor 1	up	5.0105
OAS2	2'-5'-oligoadenylate synthetase 2, 69/71kDa	up	4.96767
IFI44	interferon-induced protein 44	up	4.11269
BST2	bone marrow stromal cell antigen 2	up	3.98914
IFI44L	interferon-induced protein 44-like	up	3.85874
IFITM1	interferon induced transmembrane protein 1	up	3.67336
MX1	MX dynamin-like GTPase 1	up	3.62375
SLC15A3	solute carrier family 15 (oligopeptide transporter), member 3	up	3.48023
MX2	MX dynamin-like GTPase 2	up	3.38953
lnc-ADAMTS14-2	lnc-ADAMTS14-2:1	up	3.3127
LAMP3	lysosomal-associated membrane protein 3	up	3.29542
OASL	2'-5'-oligoadenylate synthetase-like	up	3.25325
TRIM22	tripartite motif containing 22	up	3.19122
CSF3	colony stimulating factor 3 (granulocyte)	up	3.16476
IFNL3	interferon, lambda 3	up	3.02977
IFI27	interferon, alpha-inducible protein 27	up	2.99996
HSH2D	hematopoietic SH2 domain containing	up	2.95325
BATF2	basic leucine zipper transcription factor, ATF-like 2	up	2.89181
CXCL11	chemokine (C-X-C motif) ligand 11	up	2.8612
SERPING1	serpin peptidase inhibitor, clade G (C1 inhibitor), member 1	up	2.84812
EPSTI1	epithelial stromal interaction 1 (breast)	up	2.78678
GBP1	guanylate binding protein 1, interferon-inducible	up	2.77694
TNFRSF14	tumor necrosis factor receptor superfamily, member 14	up	2.74776
GBP1P1	guanylate binding protein 1, interferon-inducible pseudogene 1	up	2.69795
IFNL1	interferon, lambda 1	up	2.61641
RTP4	receptor (chemosensory) transporter protein 4	up	2.60849
LINC00520	long intergenic non-protein coding RNA 520	up	2.59923
APOBEC3G	apolipoprotein B mRNA editing enzyme, catalytic polypeptide-like 3G	up	2.59693
IL6	interleukin 6	up	2.57176
CSF2	colony stimulating factor 2 (granulocyte-macrophage)	up	2.5111
PARP10	poly (ADP-ribose) polymerase family, member 10	up	2.46808
APOL3	apolipoprotein L, 3	up	2.46737
CARD16	caspase recruitment domain family, member 16	up	2.40418
CXCL10	chemokine (C-X-C motif) ligand 10	up	2.39992
C11orf96	chromosome 11 open reading frame 96	up	2.35069
CARD17	caspase recruitment domain family, member 17	up	2.34684
HK2	hexokinase 2	up	2.33169
IL1B	interleukin 1, beta	up	2.3282
CCL20	chemokine (C-C motif) ligand 20	up	2.31003
CMPK2	cytidine monophosphate (UMP-CMP) kinase 2, mitochondrial	up	2.27893
TNFRSF1B	tumor necrosis factor receptor superfamily, member 1B	up	2.27762
IRF7	interferon regulatory factor 7	up	2.27607
IFIT1	interferon-induced protein with tetratricopeptide repeats 1	up	2.27368
IL4I1	interleukin 4 induced 1	up	2.25949
NLRC5	NLR family, CARD domain containing 5	up	2.23988
lnc-ADAM2-1	lnc-ADAM2-1:1	up	2.23979
XLOC_l2_010338		up	2.23976
IFI6	interferon, alpha-inducible protein 6	up	2.22364
UBA7	ubiquitin-like modifier activating enzyme 7	up	2.21961
TNFSF10	tumor necrosis factor (ligand) superfamily, member 10	up	2.20629
IL1RN	interleukin 1 receptor antagonist	up	2.20534
lnc-SP140-2	lnc-SP140-2:1	up	2.17391
GIMAP2	GTPase, IMAP family member 2	up	2.16638
IDO1	indoleamine 2,3-dioxygenase 1	up	2.14798
lnc-FGF23-3	lnc-FGF23-3:1	up	2.1421
KLHDC7B	kelch domain containing 7B	up	2.12457
XLOC_l2_000297		up	2.12023
CASP1	caspase 1, apoptosis-related cysteine peptidase	up	2.11652
ATP2B2-IT2	ATP2B2 intronic transcript 2 (non-protein coding)	up	2.10157
NOD2	nucleotide-binding oligomerization domain containing 2	up	2.07817
DDO	D-aspartate oxidase	up	2.07743
lnc-C1orf191-1	lnc-C1orf191-1:1	up	2.05713
IFIT2	interferon-induced protein with tetratricopeptide repeats 2	up	2.05436
ZBTB32	zinc finger and BTB domain containing 32	up	2.05115
CFB	complement factor B	up	1.99896
LRCH2	leucine-rich repeats and calponin homology (CH) domain containing 2	up	1.99238
PLEKHA4	pleckstrin homology domain containing, family A (phosphoinositide binding specific) member 4	up	1.98833
LOC102723946	uncharacterized LOC102723946	up	1.98435
CCRL2	chemokine (C-C motif) receptor-like 2	up	1.98061
DHX58	DEXH (Asp-Glu-X-His) box polypeptide 58	up	1.96409
PARP9	poly (ADP-ribose) polymerase family, member 9	up	1.96197
DDX58	DEAD (Asp-Glu-Ala-Asp) box polypeptide 58	up	1.94347
SAA4	serum amyloid A4, constitutive	up	1.93886
ZBP1	Z-DNA binding protein 1	up	1.91444
TNFAIP6	tumor necrosis factor, alpha-induced protein 6	up	1.90032
PLIN2	perilipin 2	up	1.874
USP41	ubiquitin specific peptidase 41	up	1.87027
HCAR3	hydroxycarboxylic acid receptor 3	up	1.86392
THEMIS2	thymocyte selection associated family member 2	up	1.85037
ICAM1	intercellular adhesion molecule 1	up	1.84616
CEACAM1	carcinoembryonic antigen-related cell adhesion molecule 1 (biliary glycoprotein)	up	1.84227
SAA2	serum amyloid A2	up	1.82299
PTPRR	protein tyrosine phosphatase, receptor type, R	up	1.82265
CH25H	cholesterol 25-hydroxylase	up	1.82002
CCL22	chemokine (C-C motif) ligand 22	up	1.80183
CD274	CD274 molecule	up	1.79541
IL1A	interleukin 1, alpha	up	1.78613
HERC5	HECT and RLD domain containing E3 ubiquitin protein ligase 5	up	1.76744
SAA1	serum amyloid A1	up	1.76372
HLA-B	major histocompatibility complex, class I, B	up	1.75589
RARRES3	retinoic acid receptor responder (tazarotene induced) 3	up	1.74903
UBD	ubiquitin D	up	1.7468
LGALS9C	lectin, galactoside-binding, soluble, 9C	up	1.74354
LGALS9	lectin, galactoside-binding, soluble, 9	up	1.73799
HDAC9	histone deacetylase 9	up	1.73032
RRAD	Ras-related associated with diabetes	up	1.72755
LOC101930418	uncharacterized LOC101930418	up	1.72156
HLA-F	major histocompatibility complex, class I, F	up	1.70203
lnc-RASAL1-1	lnc-RASAL1-1:1	up	1.69257
CYP2J2	cytochrome P450, family 2, subfamily J, polypeptide 2	up	1.66641
CDH15	cadherin 15, type 1, M-cadherin (myotubule)	up	1.6439
lnc-ASMT-2	lnc-ASMT-2:1	up	1.63543
UBASH3A	ubiquitin associated and SH3 domain containing A	up	1.62649
LOC644135	uncharacterized LOC644135	up	1.61802
VNN1	vanin 1	up	1.60561
LMO2	LIM domain only 2 (rhombotin-like 1)	up	1.59835
AK9	adenylate kinase 9	up	1.59609
RASGRP3	RAS guanyl releasing protein 3 (calcium and DAG-regulated)	up	1.58978
GBP4	guanylate binding protein 4	up	1.57766
GBP3	guanylate binding protein 3	up	1.56769
HRASLS2	HRAS-like suppressor 2	up	1.56682
IQCF1	IQ motif containing F1	up	1.56009
SAMD9L	sterile alpha motif domain containing 9-like	up	1.54528
IFNL2	interferon, lambda 2	up	1.54426
OAS3	2'-5'-oligoadenylate synthetase 3, 100kDa	up	1.53446
lnc-ZFP2-1	lnc-ZFP2-1:1	up	1.53425
DDIT3	DNA-damage-inducible transcript 3	up	1.52582
HCP5	HLA complex P5 (non-protein coding)	up	1.51221
XDH	xanthine dehydrogenase	up	1.50706
IGSF22	immunoglobulin superfamily, member 22	up	1.50575
CASC8	cancer susceptibility candidate 8 (non-protein coding)	up	1.50301
ACY3	aspartoacylase (aminocyclase) 3	up	1.49605
PPM1K	protein phosphatase, Mg2+/Mn2+ dependent, 1K	up	1.49386
IL7	interleukin 7	up	1.48383
KRT14	keratin 14, type I	up	1.48327
PTX3	pentraxin 3, long	up	1.48252
NFASC	neurofascin	up	1.48196
PARP12	poly (ADP-ribose) polymerase family, member 12	up	1.47057
ANGPTL6	angiopoietin-like 6	up	1.46378
SAMHD1	SAM domain and HD domain 1	up	1.44155
NPHS1	nephrosis 1, congenital, Finnish type (nephrin)	up	1.43932
lnc-OR52K2-1	lnc-OR52K2-1:1	up	1.43911
TTC39C-AS1	TTC39C antisense RNA 1	up	1.43846
BEX4	brain expressed, X-linked 4	up	1.43607
ALDOC	aldolase C, fructose-bisphosphate	up	1.43163
MDK	midkine (neurite growth-promoting factor 2)	up	1.42872
lnc-ASMT-5	lnc-ASMT-5:1	up	1.42826
LOC644090	uncharacterized LOC644090	up	1.42659
LINC00867	long intergenic non-protein coding RNA 867	up	1.42137
CA9	carbonic anhydrase IX	up	1.41975
lnc-TENC1-1	lnc-TENC1-1:1	up	1.41564
PLA1A	phospholipase A1 member A	up	1.41463
lnc-TMPRSS2-1	lnc-TMPRSS2-1:1	up	1.40436
TGM2	transglutaminase 2	up	1.40136
lnc-DDX60-1	lnc-DDX60-1:1	up	1.38687
GPR156	G protein-coupled receptor 156	up	1.38557
FAM13A-AS1	FAM13A antisense RNA 1	up	1.38456
IFI35	interferon-induced protein 35	up	1.38006
SP140L	SP140 nuclear body protein-like	up	1.37311
lnc-ARID1B-1	lnc-ARID1B-1:1	up	1.36559
CSTL1	cystatin-like 1	up	1.36236
HELZ2	helicase with zinc finger 2, transcriptional coactivator	up	1.36143
OBSCN	obscurin, cytoskeletal calmodulin and titin-interacting RhoGEF	up	1.3599
KCNJ4	potassium channel, inwardly rectifying subfamily J, member 4	up	1.35843
LOC100128356	protein transactivated by hepatitis B virus E antigen	up	1.34944
C5orf56	chromosome 5 open reading frame 56	up	1.34569
ISG20	interferon stimulated exonuclease gene 20kDa	up	1.34111
GMPR	guanosine monophosphate reductase	up	1.33566
G0S2	G0/G1 switch 2	up	1.33078
TRANK1	tetratricopeptide repeat and ankyrin repeat containing 1	up	1.32278
VCAM1	vascular cell adhesion molecule 1	up	1.32166
LOC101929535	uncharacterized LOC101929535	up	1.31832
PARP14	poly (ADP-ribose) polymerase family, member 14	up	1.31397
lnc-ABCD3-2	lnc-ABCD3-2:4	up	1.30784
DNAH6	dynein, axonemal, heavy chain 6	up	1.30615
RET	ret proto-oncogene	up	1.30215
HCG4	HLA complex group 4 (non-protein coding)	up	1.30207
SLC8A1-AS1	SLC8A1 antisense RNA 1	up	1.30075
BLK	BLK proto-oncogene, Src family tyrosine kinase	up	1.29834
DLL4	delta-like 4 (Drosophila)	up	1.29832
TNFAIP3	tumor necrosis factor, alpha-induced protein 3	up	1.29694
TRIM31	tripartite motif containing 31	up	1.29018
TUSC8	tumor suppressor candidate 8 (non-protein coding)	up	1.28899
MGAT5	mannosyl (alpha-1,6-)-glycoprotein beta-1,6-N-acetyl-glucosaminyltransferase	up	1.28631
SEC14L6	SEC14-like 6 (S. cerevisiae)	up	1.28546
PANDAR	promoter of CDKN1A antisense DNA damage activated RNA	up	1.28281
BEX2	brain expressed X-linked 2	up	1.27605
HERC6	HECT and RLD domain containing E3 ubiquitin protein ligase family member 6	up	1.27255
GPC3	glypican 3	up	1.27221
RASGRF1	Ras protein-specific guanine nucleotide-releasing factor 1	up	1.27028
PPFIA4	protein tyrosine phosphatase, receptor type, f polypeptide (PTPRF), interacting protein (liprin), alpha 4	up	1.26871
PSMB8	proteasome (prosome, macropain) subunit, beta type, 8	up	1.26728
NMI	N-myc (and STAT) interactor	up	1.26633
LOC101928152	uncharacterized LOC101928152	up	1.25927
LOX	lysyl oxidase	up	1.25262
CHRNG	cholinergic receptor, nicotinic, gamma (muscle)	up	1.25113
MGAT4D	MGAT4 family, member D	up	1.24974
TMEM140	transmembrane protein 140	up	1.24811
LOC220729	succinate dehydrogenase complex, subunit A, flavoprotein (Fp) pseudogene	up	1.2474
TLR3	toll-like receptor 3	up	1.24542
ALOX15B	arachidonate 15-lipoxygenase, type B	up	1.24472
SP140	SP140 nuclear body protein	up	1.24204
lnc-C9orf170-2	lnc-C9orf170-2:1	up	1.23879
lnc-SLC4A10-4	lnc-SLC4A10-4:1	up	1.23555
ARHGAP40	Rho GTPase activating protein 40	up	1.2353
CHST2	carbohydrate (N-acetylglucosamine-6-O) sulfotransferase 2	up	1.23263
LOC101927239	uncharacterized LOC101927239	up	1.2325
LOC101928958	uncharacterized LOC101928958	up	1.23214
lnc-GPR55-2	lnc-GPR55-2:2	up	1.22765
CNPY1	canopy FGF signaling regulator 1	up	1.22496
lnc-SLC12A7-3	lnc-SLC12A7-3:1	up	1.22352
lnc-ZNF673-2	lnc-ZNF673-2:1	up	1.22169
KCNJ18	potassium channel, inwardly rectifying subfamily J, member 18	up	1.21918
lnc-CALML5-3	lnc-CALML5-3:1	up	1.2188
lnc-CSGALNACT1-2	lnc-CSGALNACT1-2:1	up	1.21702
DLL1	delta-like 1 (Drosophila)	up	1.21242
CXCL2	chemokine (C-X-C motif) ligand 2	up	1.21097
KRTAP1-5	keratin associated protein 1-5	up	1.21072
PDZD3	PDZ domain containing 3	up	1.21058
PML	promyelocytic leukemia	up	1.2079
LRRC37A5P	leucine rich repeat containing 37, member A5, pseudogene	up	1.20706
HDX	highly divergent homeobox	up	1.20639
SECTM1	secreted and transmembrane 1	up	1.20395
ARL14EPL	ADP-ribosylation factor-like 14 effector protein-like	up	1.20388
SCAMP1-AS1	SCAMP1 antisense RNA 1	up	1.19054
SLC37A2	solute carrier family 37 (glucose-6-phosphate transporter), member 2	up	1.18526
UPK1A	uroplakin 1A	up	1.18147
TRIM34	tripartite motif containing 34	up	1.18064
ETV7	ets variant 7	up	1.17956
GFRA2	GDNF family receptor alpha 2	up	1.17829
UNC13A	unc-13 homolog A (C. elegans)	up	1.17078
lnc-FOXN1-1	lnc-FOXN1-1:1	up	1.17019
DDX60L	DEAD (Asp-Glu-Ala-Asp) box polypeptide 60-like	up	1.16983
lnc-C15orf48-1	lnc-C15orf48-1:4	up	1.16369
RHCG	Rh family, C glycoprotein	up	1.16303
KLF14	Kruppel-like factor 14	up	1.16193
PI3	peptidase inhibitor 3, skin-derived	up	1.15942
SP110	SP110 nuclear body protein	up	1.15672
ACVRL1	activin A receptor type II-like 1	up	1.15597
lnc-CD93-1	lnc-CD93-1:1	up	1.14818
CXorf67	chromosome X open reading frame 67	up	1.14682
FGF19	fibroblast growth factor 19	up	1.14335
XLOC_l2_015438		up	1.14248
lnc-PIWIL4-1	lnc-PIWIL4-1:1	up	1.14192
XLOC_l2_004180		up	1.13634
EMR1	egf-like module containing, mucin-like, hormone receptor-like 1	up	1.13529
CFAP61	cilia and flagella associated protein 61	up	1.13317
IL10RA	interleukin 10 receptor, alpha	up	1.13272
DNAI2	dynein, axonemal, intermediate chain 2	up	1.13112
LOC286083	uncharacterized LOC286083	up	1.12838
KRT17	keratin 17, type I	up	1.12823
lnc-ATP2B2-1	lnc-ATP2B2-1:1	up	1.12515
TRIM17	tripartite motif containing 17	up	1.11927
LOC100505530	uncharacterized LOC100505530	up	1.11905
ASB2	ankyrin repeat and SOCS box containing 2	up	1.11714
IRF9	interferon regulatory factor 9	up	1.11359
LOC283177	uncharacterized LOC283177	up	1.11318
SCARNA7	small Cajal body-specific RNA 7	up	1.11293
lnc-HNRNPH1-2	lnc-HNRNPH1-2:1	up	1.11224
LOC101930264	uncharacterized LOC101930264	up	1.10923
lnc-CNBD1-3	lnc-CNBD1-3:1	up	1.10897
POM121L10P	POM121 transmembrane nucleoporin-like 10, pseudogene	up	1.10692
LOC101927888	uncharacterized LOC101927888	up	1.10658
LOC729159	UPF0607 protein ENSP00000381418-like	up	1.10575
UPK1A-AS1	UPK1A antisense RNA 1	up	1.102
DMBT1	deleted in malignant brain tumors 1	up	1.09919
HCG27	HLA complex group 27 (non-protein coding)	up	1.09774
DTX3L	deltex 3 like, E3 ubiquitin ligase	up	1.09531
WNT10A	wingless-type MMTV integration site family, member 10A	up	1.0945
LOC100132078	uncharacterized LOC100132078	up	1.09125
MTVR2	mouse mammary tumor virus receptor homolog 2	up	1.08991
lnc-KDM5A-3	lnc-KDM5A-3:1	up	1.08843
LAP3	leucine aminopeptidase 3	up	1.08716
RIT2	Ras-like without CAAX 2	up	1.08431
TP53INP1	tumor protein p53 inducible nuclear protein 1	up	1.0824
LRRC55	leucine rich repeat containing 55	up	1.08066
lnc-KIF15-1	lnc-KIF15-1:1	up	1.07963
PIWIL4	piwi-like RNA-mediated gene silencing 4	up	1.07915
MAGEB6	melanoma antigen family B, 6	up	1.07794
TLR2	toll-like receptor 2	up	1.07281
NEURL3	neuralized E3 ubiquitin protein ligase 3	up	1.07226
OR52A1	olfactory receptor, family 52, subfamily A, member 1	up	1.07216
RNF223	ring finger protein 223	up	1.07115
LOC100419583	ring finger protein 4 pseudogene	up	1.07015
CSF1	colony stimulating factor 1 (macrophage)	up	1.0683
GOLGA7B	golgin A7 family, member B	up	1.06793
FLT3LG	fms-related tyrosine kinase 3 ligand	up	1.06704
KRTAP5-6	keratin associated protein 5-6	up	1.06505
CETP	cholesteryl ester transfer protein, plasma	up	1.06354
DAPP1	dual adaptor of phosphotyrosine and 3-phosphoinositides	up	1.06017
CD38	CD38 molecule	up	1.05814
LINC01411	long intergenic non-protein coding RNA 1411	up	1.0531
CPAMD8	C3 and PZP-like, alpha-2-macroglobulin domain containing 8	up	1.05272
THEM5	thioesterase superfamily member 5	up	1.04821
LINC00528	long intergenic non-protein coding RNA 528	up	1.04532
SP100	SP100 nuclear antigen	up	1.0451
ODF3B	outer dense fiber of sperm tails 3B	up	1.04426
PIWIL2	piwi-like RNA-mediated gene silencing 2	up	1.04294
TXNIP	thioredoxin interacting protein	up	1.04089
PSMB8-AS1	PSMB8 antisense RNA 1 (head to head)	up	1.04054
TRPM2-AS	TRPM2 antisense RNA	up	1.04041
GCG	glucagon	up	1.03957
LCN2	lipocalin 2	up	1.03511
PGM5P4-AS1	PGM5P4 antisense RNA 1	up	1.03435
LOC102723736	uncharacterized LOC102723736	up	1.03396
TLE4	transducin-like enhancer of split 4	up	1.03272
LGALS2	lectin, galactoside-binding, soluble, 2	up	1.03168
LOC101929484	uncharacterized LOC101929484	up	1.02872
CCL17	chemokine (C-C motif) ligand 17	up	1.02849
XLOC_l2_003803		up	1.02778
lnc-RIMS3-4	lnc-RIMS3-4:1	up	1.02578
CCL3L3	chemokine (C-C motif) ligand 3-like 3	up	1.02379
LINC01366	long intergenic non-protein coding RNA 1366	up	1.01682
KIAA1755	KIAA1755	up	1.01592
lnc-C9orf89-1	lnc-C9orf89-1:2	up	1.01508
PLXNC1	plexin C1	up	1.01486
lnc-CFL1-1	lnc-CFL1-1:2	up	1.01463
N4BP3	NEDD4 binding protein 3	up	1.01325
lnc-PTPN1-2	lnc-PTPN1-2:1	up	1.0124
lnc-DENR-1	lnc-DENR-1:1	up	1.01192
UBE2L6	ubiquitin-conjugating enzyme E2L 6	up	1.01054
HLA-G	major histocompatibility complex, class I, G	up	1.0101
NAPSB	napsin B aspartic peptidase, pseudogene	up	1.00931
LOC100128714	uncharacterized LOC100128714	up	1.00753
HPN-AS1	HPN antisense RNA 1	up	1.00686
LRRC3C	leucine rich repeat containing 3C	up	1.00643
HBG1	hemoglobin, gamma A	up	1.00598
LOC100507506	uncharacterized LOC100507506	up	1.00556
lnc-C9orf66-6	lnc-C9orf66-6:1	up	1.0046
lnc-ADCY9-1	lnc-ADCY9-1:1	up	1.00282
LRRCC1	leucine rich repeat and coiled-coil centrosomal protein 1	down	-1.00156
lnc-CCDC54-2	lnc-CCDC54-2:9	down	-1.00175
lnc-FUS-1	lnc-FUS-1:1	down	-1.00198
KIZ	kizuna centrosomal protein	down	-1.00246
GINS4	GINS complex subunit 4 (Sld5 homolog)	down	-1.0033
GOLIM4	golgi integral membrane protein 4	down	-1.0033
LINC00964	long intergenic non-protein coding RNA 964	down	-1.0034
EBF3	early B-cell factor 3	down	-1.00364
CEP128	centrosomal protein 128kDa	down	-1.00498
LOC730961	uncharacterized LOC730961	down	-1.00748
LOC100507316	uncharacterized LOC100507316	down	-1.00798
DIO2	deiodinase, iodothyronine, type II	down	-1.0085
MED23	mediator complex subunit 23	down	-1.00928
lnc-DNAJC11-1	lnc-DNAJC11-1:1	down	-1.01008
TLX1NB	TLX1 neighbor	down	-1.01012
XLOC_l2_008203		down	-1.01059
lnc-NAA50-2	lnc-NAA50-2:1	down	-1.01131
SMAD2	SMAD family member 2	down	-1.01147
WNT5A	wingless-type MMTV integration site family, member 5A	down	-1.0115
RTKN2	rhotekin 2	down	-1.01322
lnc-ERP44-1	lnc-ERP44-1:1	down	-1.01347
CLSTN2	calsyntenin 2	down	-1.01459
lnc-SEPSECS-1	lnc-SEPSECS-1:1	down	-1.01572
MAPK9	mitogen-activated protein kinase 9	down	-1.01635
lnc-HAPLN1-2	lnc-HAPLN1-2:1	down	-1.01643
LOC730183	uncharacterized LOC730183	down	-1.01658
TUG1	taurine up-regulated 1 (non-protein coding)	down	-1.01705
GFRA1	GDNF family receptor alpha 1	down	-1.01738
FXR1	fragile X mental retardation, autosomal homolog 1	down	-1.01754
ARHGAP29	Rho GTPase activating protein 29	down	-1.01783
SEMA3E	sema domain, immunoglobulin domain (Ig), short basic domain, secreted, (semaphorin) 3E	down	-1.01847
KCNAB1	potassium channel, voltage gated subfamily A regulatory beta subunit 1	down	-1.01979
NBEAL1	neurobeachin-like 1	down	-1.02293
BOLA3-AS1	BOLA3 antisense RNA 1 (head to head)	down	-1.02329
LINC00518	long intergenic non-protein coding RNA 518	down	-1.02422
LOC102723834	uncharacterized LOC102723834	down	-1.02462
FAM173B	family with sequence similarity 173, member B	down	-1.02644
LOC101928322	uncharacterized LOC101928322	down	-1.02646
SMC2	structural maintenance of chromosomes 2	down	-1.02683
NCAPG	non-SMC condensin I complex, subunit G	down	-1.02796
lnc-POC1A-1	lnc-POC1A-1:1	down	-1.02886
TRIM67	tripartite motif containing 67	down	-1.03028
C21orf62-AS1	C21orf62 antisense RNA 1	down	-1.03055
BRWD1	bromodomain and WD repeat domain containing 1	down	-1.031
lnc-FARSB-1	lnc-FARSB-1:1	down	-1.03131
BEND6	BEN domain containing 6	down	-1.03183
SAMM50	SAMM50 sorting and assembly machinery component	down	-1.03226
lnc-C20orf187-2	lnc-C20orf187-2:1	down	-1.0347
PDLIM2	PDZ and LIM domain 2 (mystique)	down	-1.03523
C6orf163	chromosome 6 open reading frame 163	down	-1.03598
SNORD56B	small nucleolar RNA, C/D box 56B	down	-1.03699
lnc-XIAP-1	lnc-XIAP-1:1	down	-1.037
MAN1A1	mannosidase, alpha, class 1A, member 1	down	-1.03715
KIAA1211	KIAA1211	down	-1.03939
PRKAA1	protein kinase, AMP-activated, alpha 1 catalytic subunit	down	-1.0394
lnc-FMN2-1	lnc-FMN2-1:1	down	-1.03953
lnc-CTIF-1	lnc-CTIF-1:1	down	-1.04038
DHFR	dihydrofolate reductase	down	-1.0419
lnc-BBOX1-1	lnc-BBOX1-1:1	down	-1.04255
LINC00698	long intergenic non-protein coding RNA 698	down	-1.04376
lnc-CCKAR-1	lnc-CCKAR-1:2	down	-1.04392
MUC5AC	mucin 5AC, oligomeric mucus/gel-forming	down	-1.04514
PPIP5K1	diphosphoinositol pentakisphosphate kinase 1	down	-1.04565
FAM104B	family with sequence similarity 104, member B	down	-1.04572
ITGB1BP1	integrin beta 1 binding protein 1	down	-1.04585
CD200R1	CD200 receptor 1	down	-1.04585
XLOC_l2_000657		down	-1.04638
lnc-AC096644.1-3	lnc-AC096644.1-3:1	down	-1.04867
XLOC_l2_006651		down	-1.04886
lnc-COBLL1-1	lnc-COBLL1-1:1	down	-1.04922
BRCA2	breast cancer 2, early onset	down	-1.04935
DOCK9	dedicator of cytokinesis 9	down	-1.05001
CAMTA1	calmodulin binding transcription activator 1	down	-1.05046
ARID1B	AT rich interactive domain 1B (SWI1-like)	down	-1.05097
RIPPLY1	ripply transcriptional repressor 1	down	-1.05131
ANKRD26	ankyrin repeat domain 26	down	-1.05142
ZFP30	ZFP30 zinc finger protein	down	-1.0521
lnc-EGLN1-1	lnc-EGLN1-1:4	down	-1.05238
XLOC_l2_015239		down	-1.05281
DST	dystonin	down	-1.05432
SNORD114-4	small nucleolar RNA, C/D box 114-4	down	-1.05475
PLCB4	phospholipase C, beta 4	down	-1.05488
ZMYM6	zinc finger, MYM-type 6	down	-1.05503
CNKSR1	connector enhancer of kinase suppressor of Ras 1	down	-1.05522
lnc-CPA1-1	lnc-CPA1-1:1	down	-1.05536
LOC101927841	uncharacterized LOC101927841	down	-1.05563
LINC01474	long intergenic non-protein coding RNA 1474	down	-1.05635
lnc-TRIM32-1	lnc-TRIM32-1:1	down	-1.05638
BCHE	butyrylcholinesterase	down	-1.05734
ITPR2	inositol 1,4,5-trisphosphate receptor, type 2	down	-1.05839
ZNF676	zinc finger protein 676	down	-1.05847
SGCD	sarcoglycan, delta (35kDa dystrophin-associated glycoprotein)	down	-1.05894
SEP14	septin 14	down	-1.0592
SPICE1	spindle and centriole associated protein 1	down	-1.05948
DDC	dopa decarboxylase (aromatic L-amino acid decarboxylase)	down	-1.05967
lnc-STX3-2	lnc-STX3-2:2	down	-1.06183
LOC648149	uncharacterized LOC648149	down	-1.06191
lnc-SLC25A19-1	lnc-SLC25A19-1:1	down	-1.06317
lnc-LSMD1-1	lnc-LSMD1-1:2	down	-1.06416
EPHA5-AS1	EPHA5 antisense RNA 1	down	-1.06648
TAS2R46	taste receptor, type 2, member 46	down	-1.06763
ALOX12-AS1	ALOX12 antisense RNA 1	down	-1.06792
LINC01431	long intergenic non-protein coding RNA 1431	down	-1.06821
EFHB	EF-hand domain family, member B	down	-1.07215
EIF4E2	eukaryotic translation initiation factor 4E family member 2	down	-1.0732
lnc-TREML1-1	lnc-TREML1-1:2	down	-1.07601
C6orf99	chromosome 6 open reading frame 99	down	-1.07602
lnc-DHX34-2	lnc-DHX34-2:1	down	-1.07605
RBM34	RNA binding motif protein 34	down	-1.07717
ANKRD31	ankyrin repeat domain 31	down	-1.07836
LOC101927482	uncharacterized LOC101927482	down	-1.07932
SPHAR	S-phase response (cyclin related)	down	-1.07937
RNASEH2B-AS1	RNASEH2B antisense RNA 1	down	-1.0795
XLOC_l2_015585		down	-1.07979
METTL20	methyltransferase like 20	down	-1.08113
ZNF140	zinc finger protein 140	down	-1.08214
CA5B	carbonic anhydrase VB, mitochondrial	down	-1.08537
DYNLL2	dynein, light chain, LC8-type 2	down	-1.08746
UCHL1-AS1	UCHL1 antisense RNA 1 (head to head)	down	-1.08819
ALDH7A1	aldehyde dehydrogenase 7 family, member A1	down	-1.08974
LOC101928000	uncharacterized LOC101928000	down	-1.09004
MYLK-AS1	MYLK antisense RNA 1	down	-1.09069
NAA15	N(alpha)-acetyltransferase 15, NatA auxiliary subunit	down	-1.09139
FAM184B	family with sequence similarity 184, member B	down	-1.0914
lnc-LAPTM4A-1	lnc-LAPTM4A-1:1	down	-1.09255
PLG	plasminogen	down	-1.09296
LINC01197	long intergenic non-protein coding RNA 1197	down	-1.09369
SMDT1	single-pass membrane protein with aspartate-rich tail 1	down	-1.09399
CPS1	carbamoyl-phosphate synthase 1, mitochondrial	down	-1.09608
CAPN8	calpain 8	down	-1.09643
GTF3C3	general transcription factor IIIC, polypeptide 3, 102kDa	down	-1.09726
LINC01424	long intergenic non-protein coding RNA 1424	down	-1.0976
IFNE	interferon, epsilon	down	-1.09953
GALNT3	polypeptide N-acetylgalactosaminyltransferase 3	down	-1.10006
ZNF37A	zinc finger protein 37A	down	-1.10168
SETMAR	SET domain and mariner transposase fusion gene	down	-1.10228
LOC102724348	uncharacterized LOC102724348	down	-1.10321
PDE3B	phosphodiesterase 3B, cGMP-inhibited	down	-1.10527
ATP8A1	ATPase, aminophospholipid transporter (APLT), class I, type 8A, member 1	down	-1.10726
RBM12	RNA binding motif protein 12	down	-1.10821
PSMA3-AS1	PSMA3 antisense RNA 1	down	-1.10838
TRPM6	transient receptor potential cation channel, subfamily M, member 6	down	-1.10938
ANKRD7	ankyrin repeat domain 7	down	-1.1094
LOC101929826	uncharacterized LOC101929826	down	-1.10994
SYS1	Sys1 golgi trafficking protein	down	-1.11113
lnc-ABCA5-4	lnc-ABCA5-4:1	down	-1.11142
MTSS1L	metastasis suppressor 1-like	down	-1.11282
lnc-EIF2AK3-1	lnc-EIF2AK3-1:3	down	-1.11314
ALG10B	ALG10B, alpha-1,2-glucosyltransferase	down	-1.11372
lnc-MAPK6-8	lnc-MAPK6-8:1	down	-1.11376
lnc-C9orf80-1	lnc-C9orf80-1:2	down	-1.11503
FP6628	uncharacterized LOC100132183	down	-1.11591
LOC101927895	uncharacterized LOC101927895	down	-1.11594
HNRNPA0	heterogeneous nuclear ribonucleoprotein A0	down	-1.1173
lnc-GLIPR1L1-1	lnc-GLIPR1L1-1:2	down	-1.11787
TEX15	testis expressed 15	down	-1.11954
SLC4A10	solute carrier family 4, sodium bicarbonate transporter, member 10	down	-1.12051
TPR	translocated promoter region, nuclear basket protein	down	-1.12074
FLRT2	fibronectin leucine rich transmembrane protein 2	down	-1.12222
KIF20B	kinesin family member 20B	down	-1.12371
NRADDP	neurotrophin receptor associated death domain, pseudogene	down	-1.12468
BPTF	bromodomain PHD finger transcription factor	down	-1.12777
ZNF649-AS1	ZNF649 antisense RNA 1	down	-1.12904
LOC100509445	uncharacterized LOC100509445	down	-1.12939
lnc-TP53I13-3	lnc-TP53I13-3:1	down	-1.12989
CCDC39	coiled-coil domain containing 39	down	-1.13005
lnc-SNX20-2	lnc-SNX20-2:1	down	-1.13623
ARHGEF2	Rho/Rac guanine nucleotide exchange factor (GEF) 2	down	-1.13644
SENP6	SUMO1/sentrin specific peptidase 6	down	-1.13824
lnc-TARBP1-5	lnc-TARBP1-5:1	down	-1.1385
MAP9	microtubule-associated protein 9	down	-1.13891
SAYSD1	SAYSVFN motif domain containing 1	down	-1.13956
LOC101928743	uncharacterized LOC101928743	down	-1.14257
LOC101927632	uncharacterized LOC101927632	down	-1.14309
C17orf104	chromosome 17 open reading frame 104	down	-1.14379
DLEU2L	deleted in lymphocytic leukemia 2-like	down	-1.14381
ENAH	enabled homolog (Drosophila)	down	-1.14489
ANKRD12	ankyrin repeat domain 12	down	-1.14633
LOC100507209	uncharacterized LOC100507209	down	-1.14675
LOC104968399	ncRNA	down	-1.14974
ANKRD30A	ankyrin repeat domain 30A	down	-1.15241
CNTLN	centlein, centrosomal protein	down	-1.15306
SYCP2	synaptonemal complex protein 2	down	-1.15462
SSX2IP	synovial sarcoma, X breakpoint 2 interacting protein	down	-1.15563
XLOC_l2_000421		down	-1.15734
PTPRC	protein tyrosine phosphatase, receptor type, C	down	-1.15836
MDH1B	malate dehydrogenase 1B, NAD (soluble)	down	-1.15851
KIAA1377	KIAA1377	down	-1.16122
DENND1B	DENN/MADD domain containing 1B	down	-1.16204
TECRL	trans-2,3-enoyl-CoA reductase-like	down	-1.16435
lnc-RPLP1-1	lnc-RPLP1-1:15	down	-1.16437
ANKRD30BL	ankyrin repeat domain 30B-like	down	-1.16523
IQCH-AS1	IQCH antisense RNA 1	down	-1.16759
lnc-PDE6A-1	lnc-PDE6A-1:1	down	-1.16986
lnc-ESR1-2	lnc-ESR1-2:1	down	-1.17001
LOC101928307	uncharacterized LOC101928307	down	-1.17036
PCDH9	protocadherin 9	down	-1.17539
NDUFV2-AS1	NDUFV2 antisense RNA 1	down	-1.17834
PIGC	phosphatidylinositol glycan anchor biosynthesis, class C	down	-1.18032
PLA2G12A	phospholipase A2, group XIIA	down	-1.18165
XLOC_l2_013001		down	-1.18657
SNRPE	small nuclear ribonucleoprotein polypeptide E	down	-1.18673
APOH	apolipoprotein H (beta-2-glycoprotein I)	down	-1.18879
LNP1	leukemia NUP98 fusion partner 1	down	-1.19128
RDH12	retinol dehydrogenase 12 (all-trans/9-cis/11-cis)	down	-1.19527
lnc-NOTCH2-1	lnc-NOTCH2-1:1	down	-1.19623
LOC101805491	uncharacterized LOC101805491	down	-1.19626
lnc-SNURF-1	lnc-SNURF-1:1	down	-1.19998
lnc-ALDH1A1-3	lnc-ALDH1A1-3:1	down	-1.20047
GALNTL6	polypeptide N-acetylgalactosaminyltransferase-like 6	down	-1.20416
NEFM	neurofilament, medium polypeptide	down	-1.20617
SLC35A4	solute carrier family 35, member A4	down	-1.2063
LOC57399	uncharacterized gastric protein ZA52P	down	-1.20688
lnc-C3orf38-1	lnc-C3orf38-1:1	down	-1.2075
RGS5	regulator of G-protein signaling 5	down	-1.20754
FGB	fibrinogen beta chain	down	-1.21091
KCNQ1OT1	KCNQ1 opposite strand/antisense transcript 1 (non-protein coding)	down	-1.21187
LOC100506276	uncharacterized LOC100506276	down	-1.21331
RCHY1	ring finger and CHY zinc finger domain containing 1, E3 ubiquitin protein ligase	down	-1.21377
LOC389895	chromosome 16 open reading frame 72-like	down	-1.21472
LOC100128477	uncharacterized LOC100128477	down	-1.21525
PTPRD	protein tyrosine phosphatase, receptor type, D	down	-1.21672
lnc-MCM5-1	lnc-MCM5-1:2	down	-1.2169
DNAH5	dynein, axonemal, heavy chain 5	down	-1.22024
XLOC_l2_001597		down	-1.22228
LOC101928353	uncharacterized LOC101928353	down	-1.22394
lnc-POLR3G-1	lnc-POLR3G-1:2	down	-1.22414
TRIP11	thyroid hormone receptor interactor 11	down	-1.22695
BTBD7	BTB (POZ) domain containing 7	down	-1.23309
GALNT13	polypeptide N-acetylgalactosaminyltransferase 13	down	-1.23381
lnc-MTPAP-1	lnc-MTPAP-1:1	down	-1.23395
IPW	imprinted in Prader-Willi syndrome (non-protein coding)	down	-1.23536
DDX6	DEAD (Asp-Glu-Ala-Asp) box helicase 6	down	-1.23583
ST6GAL2	ST6 beta-galactosamide alpha-2,6-sialyltranferase 2	down	-1.23978
UGT2B11	UDP glucuronosyltransferase 2 family, polypeptide B11	down	-1.24022
LOC643770	uncharacterized LOC643770	down	-1.24069
lnc-DHX57-2	lnc-DHX57-2:1	down	-1.24218
GATSL2	GATS protein-like 2	down	-1.24421
CNTRL	centriolin	down	-1.24567
SPATA17	spermatogenesis associated 17	down	-1.24837
ANKRD62	ankyrin repeat domain 62	down	-1.25085
NIPSNAP3B	nipsnap homolog 3B (C. elegans)	down	-1.25697
DCUN1D5	DCN1, defective in cullin neddylation 1, domain containing 5	down	-1.25917
lnc-ULK4-6	lnc-ULK4-6:1	down	-1.26227
lnc-SLC35A5-1	lnc-SLC35A5-1:1	down	-1.26363
LOC100507306	uncharacterized LOC100507306	down	-1.26379
lnc-NEUROD1-2	lnc-NEUROD1-2:1	down	-1.26423
SEMA6A	sema domain, transmembrane domain (TM), and cytoplasmic domain, (semaphorin) 6A	down	-1.26473
lnc-PEAK1.1-2	lnc-PEAK1.1-2:1	down	-1.27495
RECQL	RecQ helicase-like	down	-1.27667
NMU	neuromedin U	down	-1.28048
lnc-PDGFRL-1	lnc-PDGFRL-1:1	down	-1.2805
TGFB2-AS1	TGFB2 antisense RNA 1 (head to head)	down	-1.28086
SLCO6A1	solute carrier organic anion transporter family, member 6A1	down	-1.2833
SPEF2	sperm flagellar 2	down	-1.28821
ETNPPL	ethanolamine-phosphate phospho-lyase	down	-1.28842
LOC100289230	uncharacterized LOC100289230	down	-1.29009
ACSM6	acyl-CoA synthetase medium-chain family member 6	down	-1.2922
LOC100506472	uncharacterized LOC100506472	down	-1.29291
SETD3	SET domain containing 3	down	-1.2934
CDHR3	cadherin-related family member 3	down	-1.2946
CC2D2B	coiled-coil and C2 domain containing 2B	down	-1.29477
FBXW2	F-box and WD repeat domain containing 2	down	-1.29649
CCDC144A	coiled-coil domain containing 144A	down	-1.3006
VGLL3	vestigial-like family member 3	down	-1.30432
LINC00608	long intergenic non-protein coding RNA 608	down	-1.30553
RASAL2	RAS protein activator like 2	down	-1.31106
TMSB15A	thymosin beta 15a	down	-1.31959
LOC101927156	uncharacterized LOC101927156	down	-1.32123
lnc-IDE-1	lnc-IDE-1:1	down	-1.32711
CBLN2	cerebellin 2 precursor	down	-1.33251
SNORD41	small nucleolar RNA, C/D box 41	down	-1.33562
lnc-TRIP4-2	lnc-TRIP4-2:1	down	-1.34372
lnc-FBXO15-3	lnc-FBXO15-3:3	down	-1.34468
NUPR1L	nuclear protein, transcriptional regulator, 1-like	down	-1.34714
LDB3	LIM domain binding 3	down	-1.35828
OSTM1-AS1	OSTM1 antisense RNA 1	down	-1.36197
SLC22A3	solute carrier family 22 (organic cation transporter), member 3	down	-1.36549
lnc-BEST3-1	lnc-BEST3-1:8	down	-1.37101
RPGRIP1L	RPGRIP1-like	down	-1.37611
MED27	mediator complex subunit 27	down	-1.37879
lnc-PANK3-5	lnc-PANK3-5:1	down	-1.38104
LOC102724955	uncharacterized LOC102724955	down	-1.38678
C1orf220	chromosome 1 open reading frame 220	down	-1.38832
lnc-C11orf16-1	lnc-C11orf16-1:1	down	-1.38916
SCN9A	sodium channel, voltage gated, type IX alpha subunit	down	-1.39384
lnc-GABRB1-2	lnc-GABRB1-2:1	down	-1.39427
STXBP4	syntaxin binding protein 4	down	-1.4024
AVPR1B	arginine vasopressin receptor 1B	down	-1.4076
LOC101928402	uncharacterized LOC101928402	down	-1.41388
ZNF680	zinc finger protein 680	down	-1.42039
TXLNB	taxilin beta	down	-1.4225
REEP1	receptor accessory protein 1	down	-1.42337
UQCRB	ubiquinol-cytochrome c reductase binding protein	down	-1.43061
LOC102723716	uncharacterized LOC102723716	down	-1.44339
LRRK2	leucine-rich repeat kinase 2	down	-1.44503
LOC729291	uncharacterized LOC729291	down	-1.44603
TPH1	tryptophan hydroxylase 1	down	-1.44698
DANCR	differentiation antagonizing non-protein coding RNA	down	-1.44708
CCDC158	coiled-coil domain containing 158	down	-1.44716
GUCY1A2	guanylate cyclase 1, soluble, alpha 2	down	-1.44843
lnc-GLCCI1-2	lnc-GLCCI1-2:2	down	-1.45294
FLJ41455	uncharacterized LOC441441	down	-1.46684
HLF	hepatic leukemia factor	down	-1.4731
SNORA58	small nucleolar RNA, H/ACA box 58	down	-1.48324
CENPE	centromere protein E, 312kDa	down	-1.48912
CRB1	crumbs family member 1, photoreceptor morphogenesis associated	down	-1.49454
NTRK3	neurotrophic tyrosine kinase, receptor, type 3	down	-1.50139
C10orf113	chromosome 10 open reading frame 113	down	-1.507
HHIP	hedgehog interacting protein	down	-1.50905
RFT1	RFT1 homolog (S. cerevisiae)	down	-1.52741
lnc-C7orf23-1	lnc-C7orf23-1:1	down	-1.53019
DPRX	divergent-paired related homeobox	down	-1.53115
UGT2B4	UDP glucuronosyltransferase 2 family, polypeptide B4	down	-1.53339
lnc-IWS1-1	lnc-IWS1-1:1	down	-1.55117
LPP	LIM domain containing preferred translocation partner in lipoma	down	-1.55726
lnc-FITM2-1	lnc-FITM2-1:1	down	-1.56979
FAT3	FAT atypical cadherin 3	down	-1.57125
FLJ37505	uncharacterized LOC400087	down	-1.60092
RPL27A	ribosomal protein L27a	down	-1.61523
lnc-YWHAZ-1	lnc-YWHAZ-1:1	down	-1.62805
ADAM29	ADAM metallopeptidase domain 29	down	-1.65631
ZNF678	zinc finger protein 678	down	-1.66048
LOC285178	uncharacterized LOC285178	down	-1.72627
CARD9	caspase recruitment domain family, member 9	down	-1.73306
LMO3	LIM domain only 3 (rhombotin-like 2)	down	-1.75454
ST6GALNAC1	ST6 (alpha-N-acetyl-neuraminyl-2,3-beta-galactosyl-1,3)-N-acetylgalactosaminide alpha-2,6-sialyltransferase 1	down	-1.77698
KSR2	kinase suppressor of ras 2	down	-1.79986
PCDH9-AS3	PCDH9 antisense RNA 3	down	-1.80205
KANK4	KN motif and ankyrin repeat domains 4	down	-1.82108
CYP2C8	cytochrome P450, family 2, subfamily C, polypeptide 8	down	-1.87431
lnc-PRDM9-3	lnc-PRDM9-3:1	down	-1.94373
lnc-RMI1-6	lnc-RMI1-6:1	down	-1.95026
lnc-RHOJ-1	lnc-RHOJ-1:1	down	-2.02708
LOC102723672	uncharacterized LOC102723672	down	-2.08311
MYOCD	myocardin	down	-2.09427
LOC100506289	uncharacterized LOC100506289	down	-2.25279
KRT4	keratin 4, type II	down	-2.32904
SPIB	Spi-B transcription factor (Spi-1/PU.1 related)	down	-2.92743
LINC01535	long intergenic non-protein coding RNA 1535	down	-3.54176
